# Supplementary material for: Dual-energy X-ray absorptiometry-measured lean mass and clinical bone fracture in elderly Japanese men: the Fujiwara-kyo Osteoporosis Risk in Men (FORMEN) cohort study
Source: Environ Health Prev Med. 2026 Mar 12;31:20. doi: 10.1265/ehpm.25-00449 (PMC13014102; doi:10.1265/ehpm.25-00449)
Supplement: Supplementary file 1 — Additional file 1: Supplementary Table 1. Odds ratios for fracture. [file ehpm-31-020-s001.xlsx]

## Sheet: Sheet1
Supplementary Table 1. Odds ratios for fracture.
	Model 1, N=780					Model 2, N=740
	Adjusted odds ratios			P-value		Adjusted odds ratios			P-value
		95% confidence interval					95% confidence interval
Age (1-year increase)	1.05563	0.98279	1.13386	0.137797		1.0707	0.990792	1.15706	0.0843091
Energy intake (1-kcal/day increase)	1.00049	0.999497	1.00149	0.331834		1.00044	0.999403	1.00148	0.406588
Calcium intake (1-mg/day increase)	1.0009	0.998967	1.00283	0.36217		1.00076	0.998743	1.00277	0.462074
Vitamin D intake (1-μg/day increase)	0.985351	0.873116	1.11201	0.81097		0.993183	0.876338	1.12561	0.914701
Alcohol intake (1-kcal/day increase)						1.00088	0.998783	1.00298	0.410386
10-m walking time (1-sec increase)						0.8919	0.691685	1.15007	0.377779
Height (1-cm increase)	0.993429	0.934931	1.05559	0.831386		0.978297	0.918172	1.04236	0.497774
Leg LM (1-quartile increase)	0.691182	0.503239	0.949313	0.0225347		0.717546	0.516626	0.996605	0.0476749
N, number; LM, lean mass.
LM variables were transformed to quartile values. Logistic regression analysis was used.
Independent variables in Model 1: age, energy, calcium, and vitamin D intake, height, and leg LM.
Independent variables in Model 2: age, energy, calcium, vitamin D, and alcohol intake, 10-m walking time, height, and leg LM.
